# Supplementary material for: Outcomes of hyperglycaemia in pregnancy in Africa: Systematic review and meta-analysis
Source: PLoS One. 2026 Mar 27;21(3):e0345743. doi: 10.1371/journal.pone.0345743 (PMC13029805; doi:10.1371/journal.pone.0345743)
Supplement: S2 File — (XLSX) [file pone.0345743.s004.xlsx]

## Sheet: Data set 1
Citation (First Author, et al)	Year of publication	Country	Setting (Hospital or community-based studies)	Study design	Exposure : type 1 and/or type 2 diabetes, GDM	Sampling strategy	Total sample size	Response rate	Comparison: non-diabetic (y/n)	Diagnostic criteria (WHO 1999/2013, ADA, IADPSG)	preeGDMtotal	preGDMcases	preT1total	preT1cases	preT2total	preT2 crude	preN total	preTotal	csN GDM	csGDM crude	csN T1	csT1 crude	csN T2	csT2 crude	csN total	csTotal	csN GDM	csGDM crude	csN T1	csT1 crude	csN T2	csT2 crude	csN total	csTotal	bwN GDM	bwGDM crude	bwN T1	bwT1 crude	bwN T2	bwT2 crude	bwN total	bwTotal	congenN GDM	congenGDM crude	congenN T1	congenT1 crude	congenN T2	congenT2 crude	congenN total
Kheir et al	2012	Sudan	Hospital	Observational prospective	GDM, type 1 and 2 diabetes	not mentioned	50	100	no	-															50	42							50	14							50	3500 (median)	27	3					50
Magadla et al	2019	South Africa	Hospital	Retrospective medical record review	GDM, type 1 and 2 diabetes	sub-dm population	234	88.5	no	WHO 1999									101	78					207	161	100	8					206	21
Maged et al	2016	Egypt	Hospital	Randomized control trial - control included	GDM	web-based randomization	100		no	ADA																										3.98±478.7						3980±478.7
Mimouni-Zerguini et al	2009	Algeria	Hospital	Prospective	GDM	not mentioned	150		yes	WHO									150	73					150	73	150	31					150	31	150	3460 (105)						3460±105	150	8					150
Mukona	2018	Zimbabwe	Hospital	Prospective	GDM, type 1 and 2 diabetes	consecutive	157		no	-															157	72							157	53
Nakabuye et al	2017	Uganda	Hospital	Prospective	GDM	not mentioned	80	92	yes	IADPSG/WHO 2013									74	25							108	14					108	14		3250±440						3250±440
Odar et al	2004	Uganda	Hospital	Prospective	GDM	consecutive	30		yes	WHO 1999									30	6							210	21					210	21									30	0					30
Opara et al	2010	Nigeria	Hospital	Prospective	GDM, type 1 and 2 diabetes	consecutive	47		yes	-									29	24					47	38	29	18					47	29							47	4140± 838	27	0					47
Ozumba et al	2004	Nigeria	Hospital	Retrospective medical record review	GDM, type 1 and 2 diabetes	sub-dm population	207	96.6	yes	WHO 1999									122	24		30		18	200	72	122	35					200	98									122	1		11		9	200
Soepnel et al	2019	South Africa	Hospital	Retrospective medical record review	GDM, type 1 and 2 diabetes	not mentioned	1071		no	IADPSG/WHO 2013	461	11	202	5	408	13	1071	29	376	262	155	104	351	275	882	641	369	31	141	12	333	28	843	71									319	2	115	2	282	2	716
Tandu-Umba et al	2012	Democratic Republic of Congo	Hospital	Prospective	GDM	not mentioned	108		no		108	24					108	24	108	49							108	14					108	14		3020±620						3020±620
Utz et al	2018	Morocco	Hospital/Community health centers	Randomized control trial (screening and detection)	GDM	not mentioned	210		no	AIDPSG/WHO 2013									210	44							210	21					210	21		3430 ± 512						3430 ± 512
van Zyl et al	2018	South Africa	Hospital	Retrospective descriptive	GDM, type 1 and 2 diabetes	not mentioned	725		no	WHO 1999	496	46	35	7	194	18	725	71	496	265	35	22	194	128	725	415	496	55	35	3	194	16	725	74									496	7	35	2	194	9	725
Chivese et al	2021	South Africa	Hospital	Prospective	GDM, HFDP	not mentioned	443	49.7	no	WHO 2013
Feleke et al	2020	Ethiopia	Hospital	retrospective and prospective cohort	GDM	probability sampling	1840		yes	RBG
Muche et al	2020	Ethiopia	Hospital	prospective cohort	GDM	not mentioned	131	92.4	yes	ADAA 2017/WHO 2013/IASDPG										34.7
Muche et al	2020	Ethiopia	Hospital	prospective cohort	GDM	not mentioned	118		yes	ADAA 2017/WHO 2013/IASDPG																	25	21.2
[truncated: 197 more columns]

## Sheet: Data set 2
Citation (First Author, et al)	Year of publication	Country	Setting (Hospital or community-based studies)	Study design	Exposure : type 1 and/or type 2 diabetes, GDM	Sampling strategy	Total sample size	Response rate	Comparison: non-diabetic (y/n)	Diagnostic criteria (WHO 1999/2013, ADA, IADPSG)	preeGDMtotal	preGDMcases	preT1total	preT1cases	preT2total	preT2 crude	preN total	preTotal	csN GDM	csGDM crude	csN T1	csT1 crude	csN T2	csT2 crude	csN total	csTotal	fmN GDM	fmGDM crude	fmN T1	fmT1 crude	fmN T2	fmT2 crude	fmN total	fmTotal	bwN GDM	bwGDM crude	bwN T1	bwT1 crude	bwN T2	bwT2 crude	bwN total	bwTotal	congenN GDM	congenGDM crude	congenN T1	congenT1 crude	congenN T2	congenT2 crude	congenN total
Abdelgadir M et al	2002	Sudan	Hospital	Prospective, case control	T1DM, T2DM and GDM	random/convenience	88	N/A	Y(50 controls)	WHO 1998	19	2	38	8	31	6	88	16	19	5	38	12	31	8	88	25									19	3523	38	3380	31	3511	88	3471.3	19	0	38	1	31	2	88
Bawah AT et al.	2019	Ghana	Hospital	Retrospective case control	GDM n=80	N/A	200	N/A	Y	ADA
Bhorat I	2019	South Africa	Hospital	Prospective, cross sectional study	GDM n=54	Consecutive for diabetes/Random for controls	108		Y	WHO															133	65
Chivese T et al.	2019	South Africa	Hospital	Cross sectional	GDM	Random	220		N	NICE 2008/WHO 2013
Chivese T et al.	2019	South Africa	Hospital	Cross-sectional	GDM	Random	220		N	NICE 2008/WHO 2013
Coetzee A et al.	2018	South Africa	Hospital	Prospective	GDM	Consecutive	78		N	NICE 2008									78	38							78	12
Dafallah S.E et al	2004	Sudan	Hospital	Prospective case control	GDM (n=230)and pre-existing diabetes (n=130), IGT n=330	Random	1280		Y	WHO
Daponte e Et al.	1999	South Africa	Hospital	Retrospective audit	T1DM, T2DM, GDM (pregestationals defined as insulin requiring and Non-insulin requiring	Random	142		N	100gm 3 hour	N/A																						133	39															133
Djagadou A et al.	2019	Togo	Hospital	Retrsopective audit	GDM	Audit	125		N	75gm OGTT 2hr	125	28							125	42							125	61
Ekpebegh E et al	2006	South Africa	Hospital	Retrospective	T2DM only	Audit	379		N	N/A							359	8							363	219							364	70															366
Bajrond E. et al.	2019	Ethiopia		Retrospective, cross-sectional	All	Audit	346		N	N/A															346	200							346	61															346
Huddle KR	2005	South Africa	Hospital	Retrospective analysis	T1DM, T2DM, GDM (pregestationals defined as insulin requiring and Non-insulin requiring	Audit	733		N	75gm OGTT WHO							733	30	344	212	172	108	214	131	730	451	348	43.5	172	9	213	18.0	733	70.5		3204.9		2922.3		3073.3		3000	348	8	172	1	213	2	730
John CO	2015	Nigeria	Hospital	Retrospective analysis	All	Audit	122		Y	75gm OGTT WHO															122	108							122	60								3750							122
[truncated: 197 more columns]
